# Supplementary material for: Subclinical Cardiovascular Disease Markers in Relation to Serum and Dietary Magnesium in Individuals from the General Population: The KORA-MRI Study
Source: Nutrients. 2022 Nov 22;14(23):4954. doi: 10.3390/nu14234954 (PMC9741061; doi:10.3390/nu14234954)
Supplement: Supplementary file 1 [file nutrients-14-04954-s001.zip]

Archive with 1 entries (1 files):
- nutrients-2027131-supplementary.pdf
